# Supplementary material for: Distinct Emotional and Cardiac Responses to Audio Erotica between Genders
Source: Behav Sci (Basel). 2023 Mar 20;13(3):273. doi: 10.3390/bs13030273 (PMC10044842; doi:10.3390/bs13030273)
Supplement: Supplementary file 1 [file behavsci-13-00273-s001.zip]

Archive with 1 entries (1 files):
- behavsci-2257734-supplementary.pdf
